# Supplementary material for: Expression of recombinant human glutamylating TTLLs in human cells leads to differential tubulin glutamylation patterns, with only TTLL6 disrupting microtubule dynamics
Source: PLoS One. 2026 Mar 2;21(3):e0339922. doi: 10.1371/journal.pone.0339922 (PMC12952574; doi:10.1371/journal.pone.0339922)
Supplement: S1 File — (XLSX) [file pone.0339922.s002.xlsx]

## Sheet: Figure 1
E. MT stability (s)
EYFP	EYFP-TTLL1	EYFP-TTLL4	EYFP-TTLL6	EYFP-TTLL7	EYFP-TTLL11
23.8635	20.6929	20.2847	13.661	25.1575	19.2244
13.9722	20.8069	23.9582	7.52564	19.282	16.0902
21.5674	24.2871	23.1477	14.1393	21.8933	19.0694
F. Net extension of MT end (µm)
EYFP	EYFP-TTLL1	EYFP-TTLL4	EYFP-TTLL6	EYFP-TTLL7	EYFP-TTLL11
7.74186	8.43666	8.62217	6.19838	10.6635	7.12154
6.29525	9.94832	9.09184	6.62562	9.76431	9.84038
7.89687	8.87408	8.52602	9.48279	9.04465	7.50158
G. MT growth rate (µm/s)
EYFP	EYFP-TTLL1	EYFP-TTLL4	EYFP-TTLL6	EYFP-TTLL7	EYFP-TTLL11
0.226402	0.26722	0.584246	0.531853	0.410462	0.282601
0.310651	0.491575	0.333873	0.674902	0.406964	0.414665
0.249162	0.447735	0.205047	0.524343	0.441823	0.270538
H. Comet length (µm)
EYFP	EYFP-TTLL1	EYFP-TTLL4	EYFP-TTLL6	EYFP-TTLL7	EYFP-TTLL11
0.810948	0.411779	0.568543	0.556694	0.532127	0.360334
0.441516	0.506974	0.483487	0.915907	0.61858	0.651263
0.394806	0.393353	0.472564	0.738859	0.550427	0.539054

## Sheet: Figure 2
A. GT335
	Vehicle			LDC10
EYFP-TTLL4	1	1	1	0.261224	0.620459	0.426513
EYFP-TTLL7		1	1		0.787663	0.850498
B. B3
	Vehicle		LDC10
EYFP-TTLL4	1	1	0.141599	0.236842
EYFP-TTLL7	1	1	0.558184	0.268288
D. MT stability (s)
EYFP	EYFP-TTLL6	EYFP-TTLL6 + LDC10
20.6085	16.8371	22.7425
22.1711	18.6223	22.3946
23.2769	17.8585	21.8381
E. Net extension of MT end (µm)
EYFP	EYFP-TTLL6	EYFP-TTLL6 + LDC10
9.55471	8.23073	10.1159
8.10615	10.1636	8.77886
9.29534	9.14622	9.01234
F. MT growth rate (µm/s)
EYFP	EYFP-TTLL6	EYFP-TTLL6 + LDC10
0.407684	0.436822	0.39989
0.382226	0.371372	0.31359
0.255172	0.407346	0.362855

## Sheet: Figure 3
B. ace-tub levels
EYFP	EYFP-TTLL6	EYFP-TTLL6 + LDC10
1	0.673547	1.29951
0.937091	0.521326	1.08305
1.18093	0.804454	1.0863
